# Supplementary material for: A Comparative Analysis of Milk Oligosaccharides via LC-MS: Globally Distributed Cattle Breeds and Native Northern Finncattle
Source: Biology (Basel). 2024 Oct 23;13(11):855. doi: 10.3390/biology13110855 (PMC11592061; doi:10.3390/biology13110855)
Supplement: Supplementary file 1 [file biology-13-00855-s001.zip]

Archive with 1 entries (1 files):
- biology-3198276-supplementary.pdf
